# Supplementary material for: Humanizing the yeast origin recognition complex
Source: Nat Commun. 2021 Jan 4;12:33. doi: 10.1038/s41467-020-20277-y (PMC7782691; doi:10.1038/s41467-020-20277-y)
Supplement: Supplementary file 4 — Source Data [file 41467_2020_20277_MOESM4_ESM.xlsx]

## Sheet: Figure 2d
	Western Blot
Figure 2d	anti-Rad53

## Sheet: Supplementary Fig 2a
	Western Blot
Supplementary Fig 2a	anti-Mcm2
	anti-Orc3
	anti-Histone H3
Same membrane, long and short exposure times

## Sheet: Supplementary Fig 2b
Supplementary Fig 2b	Silver staining protein gel blot

## Sheet: Supplementary Fig 6a
Supplementary Fig 6a	Agarose gel (EMSA assay)
			WT Motif					MUT Motif

## Sheet: Supplementary Fig 6b
Supplementary Fig 6b
	WT Motif
		[ORC/ORC-IHD] (nM)	ORC-Free probe	ORC-Band shift	ORC-IHD-Free probe	ORC-IHD Band shift
		0	62550.7	1346.14	65792.5	954.453
		50	60101.2	2934.04	61926.7	1682.71
		100	55572.7	4036.46	55678.6	4988.62
		150	50549.9	6513.55	46331.4	7863.69
		250	39672.3	13649.6	34648.8	15925.1
	MUT Motif
		[ORC/ORC-IHD] (nM)	ORC-Free probe	ORC-Band shift	ORC-IHD-Free probe	ORC-IHD Band shift
		0	64010	2143.21	64407.4	395.378
		50	61681.3	1912.69	63660.9	1781.98
		100	65876.4	3231.21	60936.2	5988.45
		150	63085	4994.8	50032.3	11074.1
		250	56529.3	10322.2	35776.3	19105.2
